# Supplementary material for: ExCAPE-DB: an integrated large scale dataset facilitating Big Data analysis in chemogenomics
Source: J Cheminform. 2017 Mar 7;9:17. doi: 10.1186/s13321-017-0203-5 (PMC5340785; doi:10.1186/s13321-017-0203-5)
Supplement: Supplementary file 2 — Additional file 2: Table S1. The list of selected activity types in the PubChem. [file 13321_2017_203_MOESM2_ESM.xlsx]

## Sheet: Table S1
Additional file 2: Table S1. The list of selected activity-type name in the PubChem
	Activity type
1	Potency
2	IC50
3	Ki
4	EC50
5	Kd
6	DR EC50 uM
7	IC50 mean
8	mutant luminescence Mean IC50
9	DR_IC50uM_Run1
10	GI50
11	AC50
12	Average_IC50_uM
13	Average_EC50_uM
14	EC50_uM
15	IC50_EBI2 (antagonists)_Mean
16	IC50_RS11846 (7a,25-OHC)_Mean
17	Potency (uM)
18	AC50_uM
19	IC50_VHR1 (OMFP)_Mean
20	IC50_LYP (OMFP)_Mean
21	IC50_LMPTP(pNPP)_Mean
22	IC50_LMPTP(OMFP)_Mean
23	Potency-Replicate_1
24	IC50_uM_1
25	Average IC50 [Assay 2]
26	Average IC50 [Assay 1]
27	IC50_SKN-1 heat shock_Mean
28	IC50_SKN-1 (antagonist)_Mean
29	KI_MICROM
30	IC50_Artemis_Mean
31	IC50_Bcl-B_Mean
32	EC50_MICROM
33	IC50 [2]
34	IC50 [1]
35	Average IC50
36	IC50_MMP-2_inhibitors_Mean
37	IC50_Thrombin_inhibitors_Mean
38	IC50_Rpn11_inhibitors_Mean
39	IC50_Csn5 (Cul-Nedd8-OG)_Mean
40	IC50_FAS-TE (OMFH)_Mean
41	IC50_FAS-TE (OMFH - kinetic)_Mean
42	IC50_uM
43	IC50_MT1-MMP(HT1080)_Mean
44	AbsAC50_uM
45	Average_EC50_MICROMOLAR
46	Average_Ki_uM
47	Ki_uM
48	Average_IC50_uM_CH_2
49	AC_50_uM
50	IC50_Mean
51	EC50_NB7+Caspase-8(TRAIL)_Mean
52	Average IC50 [LYPLA2]
53	Average IC50 [LYPLA1]
54	Average_EC50_uM_rM4
55	Average_EC50_uM_rM5
56	Average_EC50_uM_rM3
57	Average_EC50_uM_rM2
58	Average_EC50_uM_hM5
59	Average_EC50_uM_hM4
60	Average_EC50_uM_hM2
61	Average_EC50_uM_hM1
62	Average_EC50_uM_hM3
63	Average_EC50_uM_rM1
64	EC50_Mean
65	IC50_CF-PAF_Mean
66	NonRGS-EC50 (uM)
67	POTENCY_uM
68	EC50_uM_1
69	Average HUM17LAP IC50
70	Average PFM18AAP IC50
71	Average PFM1AAP IC50
72	Average PFM17LAP IC50
73	Average M17 IC50
74	IC50_MICROM
75	Average EC50
76	EC50_MICROM_uM
77	IC50_1
78	MIC
79	Avg_IC50_uM
80	EC50_MICROM_(uM)
81	EC50_MEAN_FI_CD8POSITIVE
82	Potency_Dyrk1b_uM
83	Potency_Clk3_uM
84	Potency_Clk2_uM
85	Potency_Dyrk1a_uM
86	Potency_Clk4_uM
87	TSHR IC50
88	LHR IC50
89	FSHR IC50
90	Absolute IC50 (CHOP)
91	Absolute IC50 (XBP1)
92	EC50_1
93	AvgGluPotency_uM
94	Cmpd hM4 EC50
95	Cmpd rM4 EC50
96	EC50_Rau
97	FitEC50
98	LC50
99	Ki app
100	EC50 for replicate 3
101	M1 EC50 Mean
102	EC50 10uM
103	CompoundGluEC50
104	average EC50
105	Cmpd EC50
106	CompoundL-AP4EC50
107	AvgGluPotency
108	EC50 Mean
109	Cmpd rM1 EC50
110	Cmpd hM2/Gqi5 EC50
111	Cmpd hM3 EC50
112	Cmpd hM5 EC50
113	Best-Fit Value IC50 (uM)
114	M1 EC50
115	EC50 1
116	Mean IC50
117	Mean Wild-type EC50
118	Mean Mutant EC50
119	IC50 #1
120	Absolute IC50
121	CC50
122	DR_IC50_Run1
123	DR_IC50
124	BAP1 IC50
125	DR IC50 uM
126	Average_IC50
127	RHO IC50
128	IC50 {assay 1}
