# Supplementary material for: ExCAPE-DB: an integrated large scale dataset facilitating Big Data analysis in chemogenomics
Source: J Cheminform. 2017 Mar 7;9:17. doi: 10.1186/s13321-017-0203-5 (PMC5340785; doi:10.1186/s13321-017-0203-5)
Supplement: Supplementary file 3 — Additional file 3: Table S2. The list of targets in the final dataset. [file 13321_2017_203_MOESM3_ESM.xlsx]

## Sheet: Table S2
Additional file 3: Table S2. List of targets in the ExcapeDB
Entrez_ID	Gene_Symbol	Tax_ID
2064	ERBB2	9606
1956	EGFR	9606
19885	RORC	10090
3064	HTT	9606
4088	SMAD3	9606
4864	NPC1	9606
672	BRCA1	9606
9367	RAB9A	9606
3932	LCK	9606
2740	GLP1R	9606
1133	CHRM5	9606
1131	CHRM3	9606
6530	SLC6A2	9606
6531	SLC6A3	9606
6532	SLC6A4	9606
55775	TDP1	9606
3417	IDH1	9606
60489	APOBEC3G	9606
12425	CCKAR	10090
51053	GMNN	9606
9682	KDM4A	9606
23621	BACE1	9606
3065	HDAC1	9606
2280	FKBP1A	9606
1719	DHFR	9606
2744	GLS	9606
1576	CYP3A4	9606
25229	CHRM1	10116
4790	NFKB1	9606
6606	SMN1	9606
11201	POLI	9606
15483	HSD11B1	10090
3290	HSD11B1	9606
6870	TACR3	9606
2798	GNRHR	9606
1268	CNR1	9606
1269	CNR2	9606
10919	EHMT2	9606
23476	BRD4	9606
6046	BRD2	9606
8019	BRD3	9606
4780	NFE2L2	9606
1588	CYP19A1	9606
6311	ATXN2	9606
216	ALDH1A1	9606
2778	GNAS	9606
5467	PPARD	9606
1432	MAPK14	9606
3791	KDR	9606
673	BRAF	9606
7010	TEK	9606
1081	CGA	9606
79915	ATAD5	9606
2932	GSK3B	9606
4000	LMNA	9606
2671	GFER	9606
4137	MAPT	9606
43	ACHE	9606
2908	NR3C1	9606
2548	GAA	9606
1723	DHODH	9606
140	ADORA3	9606
5027	P2RX7	9606
2833	CXCR3	9606
7157	TP53	9606
83523	IMPA1	10116
7398	USP1	9606
246	ALOX15	9606
2597	GAPDH	9606
26013	L3MBTL1	9606
387129	NPSR1	9606
5965	RECQL	9606
641	BLM	9606
7068	THRB	9606
834	CASP1	9606
9294	S1PR2	9606
5320	PLA2G2A	9606
10846	PDE10A	9606
9759	HDAC4	9606
58819	TXNRD1	10116
31	ACACA	9606
32	ACACB	9606
24473	HTR1A	10116
11238	CA5B	9606
377677	CA13	9606
759	CA1	9606
763	CA5A	9606
765	CA6	9606
768	CA9	9606
23632	CA14	9606
760	CA2	9606
762	CA4	9606
766	CA7	9606
771	CA12	9606
1559	CYP2C9	9606
1557	CYP2C19	9606
1565	CYP2D6	9606
7253	TSHR	9606
100	ADA	9606
134	ADORA1	9606
2648	KAT2A	9606
9429	ABCG2	9606
10988	METAP2	9606
5311	PKD2	9606
65975	STK33	9606
247	ALOX15B	9606
25255	DYRK1A	10116
29994	BAZ2B	9606
5587	PRKD1	9606
25	ABL1	9606
6714	SRC	9606
4313	MMP2	9606
6868	ADAM17	9606
81782	SOAT1	10116
24318	DRD2	10116
7298	TYMS	9606
4129	MAOB	9606
51426	POLK	9606
142	PARP1	9606
3028	HSD17B10	9606
5423	POLB	9606
29336	SIGMAR1	10116
10188	TNK2	9606
22171	TYMS	10090
146	ADRA1D	9606
147	ADRA1B	9606
148	ADRA1A	9606
552	AVPR1A	9606
5241	PGR	9606
50681	ACOX1	10116
84029	HAO2	10116
135	ADORA2A	9606
25369	ADORA2A	10116
3757	KCNH2	9606
12426	CCKBR	10090
886	CCKAR	9606
2159	F10	9606
59340	HRH4	9606
312896	TRPA1	10116
7442	TRPV1	9606
1814	DRD3	9606
1544	CYP1A2	9606
1813	DRD2	9606
3091	HIF1A	9606
1901	S1PR1	9606
1903	S1PR3	9606
185	AGTR1	9606
186	AGTR2	9606
24182	AGTR2	10116
9099	USP2	9606
6319	SCD	9606
29665	P2RX7	10116
4306	NR3C2	9606
3291	HSD11B2	9606
24208	AR	10116
5594	MAPK1	9606
60482	SLC5A7	9606
29254	MGLL	10116
11343	MGLL	9606
29347	FAAH	10116
200316	APOBEC3F	9606
25290	ALOX5	10116
846	CASR	9606
2078	ERG	9606
4317	MMP8	9606
4318	MMP9	9606
2847	MCHR1	9606
23435	TARDBP	9606
24889	CCKAR	10116
6097	RORC	9606
12978	CSF1R	10090
1436	CSF1R	9606
5731	PTGER1	9606
240	ALOX5	9606
5770	PTPN1	9606
196	AHR	9606
152	ADRA2C	9606
3362	HTR6	9606
5321	PLA2G4A	9606
26416	MAPK14	10090
596	BCL2	9606
598	BCL2L1	9606
1991	ELANE	9606
1234	CCR5	9606
6622	SNCA	9606
4986	OPRK1	9606
4988	OPRM1	9606
4987	OPRL1	9606
24898	SLC6A3	10116
25553	SLC6A4	10116
83511	SLC6A2	10116
3358	HTR2C	9606
3356	HTR2A	9606
3357	HTR2B	9606
3717	JAK2	9606
2516	NR5A1	9606
5315	PKM	9606
8698	S1PR4	9606
2099	ESR1	9606
236781	GPR119	10090
139760	GPR119	9606
4323	MMP14	9606
3309	HSPA5	9606
1128	CHRM1	9606
6536	SLC6A9	9606
9971	NR1H4	9606
10855	HPSE	9606
1394	CRHR1	9606
2149	F2R	9606
1889	ECE1	9606
573971	DHFRP1	9606
83810	TRPV1	10116
10013	HDAC6	9606
8841	HDAC3	9606
3702	ITK	9606
3350	HTR1A	9606
3351	HTR1B	9606
3352	HTR1D	9606
5972	REN	9606
1147	CHUK	9606
3551	IKBKB	9606
5578	PRKCA	9606
5580	PRKCD	9606
1080	CFTR	9606
4128	MAOA	9606
4300	MLLT3	9606
249	ALPL	9606
25108	AVPR2	10116
25342	OXTR	10116
367	AR	9606
2554	GABRA1	9606
2555	GABRA2	9606
123228	SENP8	9606
26054	SENP6	9606
57337	SENP7	9606
24413	NR3C1	10116
24886	TBXAS1	10116
20423	SHH	10090
715	C1R	9606
8694	DGAT1	9606
5409	PNMT	9606
83817	ACHE	10116
2645	GCK	9606
835	CASP2	9606
836	CASP3	9606
412	STS	9606
7486	WRN	9606
1803	DPP4	9606
5292	PIM1	9606
390245	KDM4E	9606
840	CASP7	9606
1230	CCR1	9606
6752	SSTR2	9606
6755	SSTR5	9606
24230	TSPO	10116
2050	EPHB4	9606
2475	MTOR	9606
3055	HCK	9606
5290	PIK3CA	9606
5291	PIK3CB	9606
5293	PIK3CD	9606
5294	PIK3CG	9606
5298	PI4KB	9606
5591	PRKDC	9606
3248	HPGD	9606
154	ADRB2	9606
779	CACNA1S	9606
3480	IGF1R	9606
4297	KMT2A	9606
2224	FDPS	9606
200315	APOBEC3A	9606
3615	IMPDH2	9606
1812	DRD1	9606
2629	GBA	9606
3832	KIF11	9606
24415	GRM2	10116
136	ADORA2B	9606
4352	MPL	9606
5028	P2RY1	9606
2260	FGFR1	9606
17199	MC1R	10090
2693	GHSR	9606
18706	PIK3CA	10090
9475	ROCK2	9606
6093	ROCK1	9606
13850	EPHX2	10090
2053	EPHX2	9606
25187	HTR2C	10116
29595	HTR2A	10116
2494	NR5A2	9606
29412	ADRA1A	10116
1513	CTSK	9606
51752	ERAP1	9606
1909	EDNRA	9606
1910	EDNRB	9606
14089	FAP	10090
5550	PREP	9606
102800317	LOC400927-CSNK1E	9606
10733	PLK4	9606
10746	MAP3K2	9606
1454	CSNK1E	9606
2045	EPHA7	9606
2263	FGFR2	9606
22848	AAK1	9606
238	ALK	9606
26576	SRPK3	9606
3718	JAK3	9606
388228	SBK1	9606
4058	LTK	9606
51086	TNNI3K	9606
5156	PDGFRA	9606
5159	PDGFRB	9606
55589	BMP2K	9606
5979	RET	9606
640	BLK	9606
6793	STK10	9606
6795	AURKC	9606
7075	TIE1	9606
7272	TTK	9606
7294	TXK	9606
7525	YES1	9606
780	DDR1	9606
79934	ADCK4	9606
80122	MAP3K19	9606
85366	MYLK2	9606
8569	MKNK1	9606
8711	TNK1	9606
8986	RPS6KA4	9606
10000	AKT3	9606
10110	SGK2	9606
1017	CDK2	9606
1020	CDK5	9606
1022	CDK7	9606
1024	CDK8	9606
1025	CDK9	9606
10298	PAK4	9606
10461	MERTK	9606
11040	PIM2	9606
11113	CIT	9606
1111	CHEK1	9606
11183	MAP4K5	9606
11200	CHEK2	9606
11309	SLCO2B1	9606
1196	CLK2	9606
120892	LRRK2	9606
1263	PLK3	9606
1445	CSK	9606
1452	CSNK1A1	9606
1453	CSNK1D	9606
1455	CSNK1G2	9606
1456	CSNK1G3	9606
1457	CSNK2A1	9606
147746	HIPK4	9606
1613	DAPK3	9606
1760	DMPK	9606
1859	DYRK1A	9606
1969	EPHA2	9606
2011	MARK2	9606
2042	EPHA3	9606
2044	EPHA5	9606
2046	EPHA8	9606
2047	EPHB1	9606
2051	EPHB6	9606
2065	ERBB3	9606
2066	ERBB4	9606
207	AKT1	9606
208	AKT2	9606
2185	PTK2B	9606
2241	FER	9606
2242	FES	9606
2261	FGFR3	9606
2268	FGR	9606
23043	TNIK	9606
23178	PASK	9606
2321	FLT1	9606
2322	FLT3	9606
23235	SIK2	9606
2324	FLT4	9606
23617	TSSK2	9606
23683	PRKD3	9606
2444	FRK	9606
2534	FYN	9606
2580	GAK	9606
25865	PRKD2	9606
25989	ULK3	9606
27148	STK36	9606
27	ABL2	9606
285220	EPHA6	9606
2868	GRK4	9606
2869	GRK5	9606
2872	MKNK2	9606
28996	HIPK2	9606
29110	TBK1	9606
2931	GSK3A	9606
29904	EEF2K	9606
3643	INSR	9606
3654	IRAK1	9606
3815	KIT	9606
3984	LIMK1	9606
4067	LYN	9606
4140	MARK3	9606
4145	MATK	9606
415116	PIM3	9606
4215	MAP3K3	9606
4233	MET	9606
440275	EIF2AK4	9606
4486	MST1R	9606
4751	NEK2	9606
4914	NTRK1	9606
4915	NTRK2	9606
4916	NTRK3	9606
50488	MINK1	9606
5058	PAK1	9606
51135	IRAK4	9606
5170	PDPK1	9606
51776	ZAK	9606
5261	PHKG2	9606
5347	PLK1	9606
53944	CSNK1G1	9606
54101	RIPK4	9606
5562	PRKAA1	9606
5566	PRKACA	9606
5582	PRKCG	9606
5584	PRKCI	9606
5586	PKN2	9606
55872	PBK	9606
5588	PRKCQ	9606
558	AXL	9606
5590	PRKCZ	9606
5592	PRKG1	9606
5593	PRKG2	9606
5599	MAPK8	9606
5601	MAPK9	9606
5602	MAPK10	9606
5603	MAPK13	9606
5604	MAP2K1	9606
5605	MAP2K2	9606
5607	MAP2K5	9606
5610	EIF2AK2	9606
5613	PRKX	9606
57118	CAMK1D	9606
57396	CLK4	9606
5747	PTK2	9606
5753	PTK6	9606
57551	TAOK1	9606
5871	MAP4K2	9606
6098	ROS1	9606
6197	RPS6KA3	9606
6198	RPS6KB1	9606
6300	MAPK12	9606
6725	SRMS	9606
6732	SRPK1	9606
6787	NEK4	9606
6788	STK3	9606
6790	AURKA	9606
6850	SYK	9606
695	BTK	9606
7297	TYK2	9606
7301	TYRO3	9606
7867	MAPKAPK3	9606
79837	PIP4K2C	9606
815	CAMK2A	9606
816	CAMK2B	9606
817	CAMK2D	9606
818	CAMK2G	9606
8317	CDC7	9606
83942	TSSK1B	9606
84446	BRSK1	9606
8444	DYRK3	9606
8445	DYRK2	9606
8476	CDC42BPA	9606
8536	CAMK1	9606
8550	MAPKAPK5	9606
8767	RIPK2	9606
8798	DYRK4	9606
90	ACVR1	9606
9149	DYRK1B	9606
9201	DCLK1	9606
9212	AURKB	9606
9252	RPS6KA5	9606
9261	MAPKAPK2	9606
9262	STK17B	9606
9263	STK17A	9606
9448	MAP4K4	9606
9641	IKBKE	9606
9748	SLK	9606
9833	MELK	9606
983	CDK1	9606
25601	OPRM1	10116
10280	SIGMAR1	9606
248	ALPI	9606
4170	MCL1	9606
4322	MMP13	9606
59350	RXFP1	9606
5743	PTGS2	9606
2147	F2	9606
5742	PTGS1	9606
25248	CNR1	10116
13361	DHFR	10090
24312	DHFR	10116
4312	MMP1	9606
4314	MMP3	9606
4316	MMP7	9606
25675	HMGCR	10116
6869	TACR1	9606
12772	CCR2	10090
729230	CCR2	9606
5468	PPARG	9606
3066	HDAC2	9606
55869	HDAC8	9606
5551	PRF1	9606
22066	TRPC4	10090
25797	QPCT	9606
6524	SLC5A2	9606
6607	SMN2	9606
3991	LIPE	9606
7251	TSG101	9606
24192	AKR1B1	10116
623	BDKRB1	9606
2194	FASN	9606
1019	CDK4	9606
29952	DPP7	9606
54878	DPP8	9606
91039	DPP9	9606
8654	PDE5A	9606
10062	NR1H3	9606
7376	NR1H2	9606
5142	PDE4B	9606
150	ADRA2A	9606
151	ADRA2B	9606
1514	CTSL	9606
3274	HRH2	9606
8913	CACNA1G	9606
6916	TBXAS1	9606
8856	NR1I2	9606
7421	VDR	9606
51284	TLR7	9606
213	ALB	9606
2558	GABRA5	9606
29705	GABRA1	10116
29290	ADORA1	10116
83567	MCHR1	10116
8484	GALR3	9606
8824	CES2	9606
24239	CACNA1C	10116
6548	SLC9A1	9606
9388	LIPG	9606
8829	NRP1	9606
5300	PIN1	9606
1759	DNM1	9606
11835	AR	10090
6715	SRD5A1	9606
6716	SRD5A2	9606
51478	HSD17B7	9606
64805	P2RY12	9606
5476	CTSA	9606
5327	PLAT	9606
5328	PLAU	9606
2914	GRM4	9606
10951	CBX1	9606
2158	F9	9606
1815	DRD4	9606
54737	MPHOSPH8	9606
4160	MC4R	9606
8644	AKR1C3	9606
7276	TTR	9606
716	C1S	9606
24598	NOS1	10116
4842	NOS1	9606
4843	NOS2	9606
4846	NOS3	9606
81638	AGTR1B	10116
85268	HRH3	10116
328	APEX1	9606
5429	POLH	9606
5651	TMPRSS15	9606
5045	FURIN	9606
3683	ITGAL	9606
7849	PAX8	9606
2717	GLA	9606
4985	OPRD1	9606
8989	TRPA1	9606
1233	CCR4	9606
22933	SIRT2	9606
251	ALPPL2	9606
58959	CRHR1	10116
3716	JAK1	9606
116509	SLC6A9	10116
171148	SLC6A5	10116
4835	NQO2	9606
1129	CHRM2	9606
1132	CHRM4	9606
18386	OPRD1	10090
24613	OPRD1	10116
22953	P2RX2	9606
81739	P2RX3	10116
774	CACNA1B	9606
3320	HSP90AA1	9606
3292	HSD17B1	9606
350383	GPR142	9606
2902	GRIN1	9606
8681	JMJD7-PLA2G4B	9606
24310	ACE	10116
7046	TGFBR1	9606
23463	ICMT	9606
25302	CHRNA7	10116
14073	FAAH	10090
66082	ABHD6	10090
23945	MGLL	10090
231	AKR1B1	9606
57704	GBA2	9606
3735	KARS	9606
2864	FFAR1	9606
4886	NPY1R	9606
5029	P2RY2	9606
5031	P2RY6	9606
25330	LIPE	10116
4282	MIF	9606
107	ADCY1	9606
11255	HRH3	9606
134864	TAAR1	9606
29127	RACGAP1	9606
29238	DRD3	10116
83471	PREP	10116
887	CCKBR	9606
10999	SLC27A4	9606
5046	PCSK6	9606
3758	KCNJ1	9606
14632	GLI1	10090
22416	WNT3A	10090
5729	PTGDR	9606
5733	PTGER3	9606
6751	SSTR1	9606
6753	SSTR3	9606
1520	CTSS	9606
5600	MAPK11	9606
839	CASP6	9606
317	APAF1	9606
2915	GRM5	9606
719	C3AR1	9606
1062	CENPE	9606
11069	RAPGEF4	9606
11251	PTGDR2	9606
20778	SCARB1	10090
65032	HTR7	10116
23411	SIRT1	9606
2912	GRM2	9606
2913	GRM3	9606
24260	CHRM3	10116
1139	CHRNA7	9606
8435	SOAT2	9606
4887	NPY2R	9606
3105	HLA-A	9606
26191	PTPN22	9606
25825	BACE2	9606
3363	HTR7	9606
24418	GRM5	10116
5732	PTGER2	9606
10769	PLK2	9606
10783	NEK6	9606
11011	TLK2	9606
131890	GRK7	9606
140609	NEK7	9606
150094	SIK1	9606
1612	DAPK1	9606
166614	DCLK2	9606
2041	EPHA1	9606
2043	EPHA4	9606
204851	HIPK1	9606
2048	EPHB2	9606
2049	EPHB3	9606
27330	RPS6KA6	9606
2870	GRK6	9606
3645	INSRR	9606
4139	MARK1	9606
4217	MAP3K5	9606
4293	MAP3K9	9606
4593	MUSK	9606
4638	MYLK	9606
4752	NEK3	9606
5062	PAK2	9606
51347	TAOK3	9606
5579	PRKCB	9606
5581	PRKCE	9606
5583	PRKCH	9606
5595	MAPK3	9606
56924	PAK6	9606
57144	PAK7	9606
6195	RPS6KA1	9606
6196	RPS6KA2	9606
6446	SGK1	9606
65267	WNK3	9606
65268	WNK2	9606
660	BMX	9606
6789	STK4	9606
6885	MAP3K7	9606
7444	VRK2	9606
7535	ZAP70	9606
8428	STK24	9606
9024	BRSK2	9606
91	ACVR1B	9606
9344	TAOK2	9606
9578	CDC42BPB	9606
9706	ULK2	9606
9891	NUAK1	9606
7465	WEE1	9606
5894	RAF1	9606
51166	AADAT	9606
1136	CHRNA3	9606
25590	CHRNA4	10116
11421	ACE	10090
4311	MME	9606
3360	HTR4	9606
1508	CTSB	9606
823	CAPN1	9606
824	CAPN2	9606
24316	DRD1	10116
13198	DDIT3	10090
7494	XBP1	9606
11096	ADAMTS5	9606
4321	MMP12	9606
5465	PPARA	9606
24408	GRIN1	10116
64146	PDF	9606
4860	PNP	9606
81027	TUBB1	9606
6865	TACR2	9606
3269	HRH1	9606
5297	PI4KA	9606
5724	PTAFR	9606
24326	EDNRA	10116
9311	ASIC3	9606
10203	CALCRL	9606
3294	HSD17B2	9606
1360	CPB1	9606
1584	CYP11B1	9606
1585	CYP11B2	9606
1586	CYP17A1	9606
6256	RXRA	9606
2100	ESR2	9606
18671	ABCB1A	10090
6335	SCN9A	9606
241	ALOX5AP	9606
5547	PRCP	9606
84539	MCHR2	9606
9536	PTGES	9606
1515	CTSV	9606
57305	UTS2R	10116
2837	UTS2R	9606
5739	PTGIR	9606
6915	TBXA2R	9606
25750	MAOB	10116
29253	MAOA	10116
7015	TERT	9606
5734	PTGER4	9606
25033	SSTR1	10116
54305	SSTR2	10116
10135	NAMPT	9606
331	XIAP	9606
84456	L3MBTL3	9606
4889	NPY5R	9606
25107	AVPR1A	10116
3265	HRAS	9606
653361	NCF1	9606
3359	HTR3A	9606
51567	TDP2	9606
7468	WHSC1	9606
266607	FFAR1	10116
8912	CACNA1H	9606
26457	SLC27A1	10090
376497	SLC27A1	9606
3741	KCNA5	9606
25706	CCKBR	10116
24782	SLC9A1	10116
4543	MTNR1A	9606
4544	MTNR1B	9606
155	ADRB3	9606
72461	PRCP	10090
2862	MLNR	9606
2139	EYA2	9606
2237	FEN1	9606
239	ALOX12	9606
3043	HBB	9606
6778	STAT6	9606
3156	HMGCR	9606
6462	SHBG	9606
2166	FAAH	9606
24831	THRB	10116
1103	CHAT	9606
5478	PPIA	9606
81649	MAPK14	10116
6774	STAT3	9606
4294	MAP3K10	9606
4296	MAP3K11	9606
7150	TOP1	9606
153	ADRB1	9606
1845	DUSP3	9606
5778	PTPN7	9606
5782	PTPN12	9606
5150	PDE7A	9606
15499	HSF1	10090
6652	SORD	9606
6523	SLC5A1	9606
59113	KMO	10116
7048	TGFBR2	9606
5644	PRSS1	9606
10327	AKR1A1	9606
57016	AKR1B10	9606
1387	CREBBP	9606
3326	HSP90AB1	9606
171384	TRPM8	10116
12802	CNR2	10090
20249	SCD1	10090
5836	PYGL	9606
29413	ADRA1D	10116
4286	MITF	9606
57302	CNR2	10116
3061	HCRTR1	9606
7153	TOP2A	9606
23417	MLYCD	9606
5893	RAD52	9606
7334	UBE2N	9606
5144	PDE4D	9606
5243	ABCB1	9606
1509	CTSD	9606
4047	LSS	9606
1232	CCR3	9606
12801	CNR1	10090
102	ADAM10	9606
572	BAD	9606
11542	ADORA3	10090
25370	ADORA3	10116
11539	ADORA1	10090
18750	PRKCA	10090
25101	CHRNA3	10116
5168	ENPP2	9606
2146	EZH2	9606
5781	PTPN11	9606
5054	SERPINE1	9606
5140	PDE3B	9606
5139	PDE3A	9606
83933	HDAC10	9606
5999	RGS4	9606
7052	TGM2	9606
76768	ALPI	10090
11648	AKP3	10090
6331	SCN5A	9606
5725	PTBP1	9606
81645	CHRM2	10116
3577	CXCR1	9606
3579	CXCR2	9606
1066	CES1	9606
6772	STAT1	9606
6572	SLC18A3	9606
4157	MC1R	9606
81668	GNRHR	10116
1195	CLK1	9606
246097	FAS	10116
3293	HSD17B3	9606
16818	LCK	10090
841	CASP8	9606
3738	KCNA3	9606
4547	MTTP	9606
10038	PARP2	9606
649	BMP1	9606
58190	CTDSP1	9606
624	BDKRB2	9606
5771	PTPN2	9606
9507	ADAMTS4	9606
3354	HTR1E	9606
7415	VCP	9606
2030	SLC29A1	9606
246074	SCD1	10116
24660	PMP22	10116
5689	PSMB1	9606
5690	PSMB2	9606
5693	PSMB5	9606
18390	OPRM1	10090
1592	CYP26A1	9606
19214	PTGDR	10090
2904	GRIN2B	9606
23028	KDM1A	9606
4351	MPI	9606
3838	KPNA2	9606
6613	SUMO2	9606
7341	SUMO1	9606
4193	MDM2	9606
7177	TPSAB1	9606
25146	CYP17A1	10116
7066	THPO	9606
351	APP	9606
11423	ACHE	10090
79246	HTR3A	10116
590	BCHE	9606
4141	MARS	9606
1510	CTSE	9606
15558	HTR2A	10090
54583	EGLN1	9606
21969	TOP1	10090
761	CA3	9606
80733	CAR15	10090
2642	GCGR	9606
51701	NLK	9606
53627	PORCN	10090
19225	PTGS2	10090
2997	GYS1	9606
1890	TYMP	9606
81687	MMP9	10116
10645	CAMKK2	9606
23604	DAPK2	9606
5127	CDK16	9606
8576	STK16	9606
57172	CAMK1G	9606
1241	LTB4R	9606
81676	HNMT	10116
19015	PPARD	10090
688	KLF5	9606
9290	GPR55	9606
10021	HCN4	9606
5737	PTGFR	9606
29716	CACNA1D	10116
6555	SLC10A2	9606
7941	PLA2G7	9606
11689	ALOX5	10090
5916	RARG	9606
19224	PTGS1	10090
26986	PABPC1	9606
4159	MC3R	9606
4161	MC5R	9606
25665	SCN5A	10116
6608	SMO	9606
6337	SCNN1A	9606
2990	GUSB	9606
1119	CHKA	9606
29580	FDFT1	10116
1543	CYP1A1	9606
1545	CYP1B1	9606
6768	ST14	9606
5340	PLG	9606
226304	NPBWR1	10090
2162	F13A1	9606
7051	TGM1	9606
24180	AGTR1A	10116
9152	SLC6A5	9606
472	ATM	9606
7026	NR2F2	9606
5229	PGGT1B	9606
3767	KCNJ11	9606
65030	EPHX2	10116
18126	NOS2	10090
19094	MAPK11	10090
132	ADK	9606
7357	UGCG	9606
7852	CXCR4	9606
56848	SPHK2	9606
8877	SPHK1	9606
24590	MME	10116
57468	SLC12A5	9606
7132	TNFRSF1A	9606
3416	IDE	9606
79054	TRPM8	9606
79239	HMOX2	10116
2492	FSHR	9606
2831	NPBWR1	9606
65036	BCHE	10116
6609	SMPD1	9606
2150	F2RL1	9606
4154	MBNL1	9606
259249	MRGPRX1	9606
25537	ROCK2	10116
5163	PDK1	9606
27035	NOX1	9606
29843	SENP1	9606
24890	ESR1	10116
3576	CXCL8	9606
14450	GART	10090
2618	GART	9606
1595	CYP51A1	9606
55283	MCOLN3	9606
2052	EPHX1	9606
5970	RELA	9606
7097	TLR2	9606
497756	SI	10116
367562	GAA	10116
114115	P2RX2	10116
2203	FBP1	9606
51738	GHRL	9606
5313	PKLR	9606
1198	CLK3	9606
5287	PIK3C2B	9606
25549	SLC18A2	10116
1071	CETP	9606
5141	PDE4A	9606
5143	PDE4C	9606
7124	TNF	9606
3376	IARS	9606
1816	DRD5	9606
3783	KCNN4	9606
5021	OXTR	9606
3062	HCRTR2	9606
25780	RASGRP3	9606
122042	RXFP2	9606
553	AVPR1B	9606
1728	NQO1	9606
3361	HTR5A	9606
7067	THRA	9606
1137	CHRNA4	9606
24414	GRM1	10116
2911	GRM1	9606
6257	RXRB	9606
6258	RXRG	9606
2081	ERN1	9606
12038	BCHE	10090
24410	GRIN2B	10116
6326	SCN2A	9606
271	AMPD2	9606
1504	CTRB1	9606
63885	PDE10A	10116
3816	KLK1	9606
19219	PTGER4	10090
84023	PTGER4	10116
64803	P2RY12	10116
47	ACLY	9606
23192	ATG4B	9606
5319	PLA2G1B	9606
2155	F7	9606
2539	G6PD	9606
5950	RBP4	9606
9572	NR1D1	9606
4048	LTA4H	9606
2222	FDFT1	9606
1215	CMA1	9606
1511	CTSG	9606
170848	KCNQ2	10116
3785	KCNQ2	9606
781	CACNA2D1	9606
80201	HKDC1	9606
1237	CCR8	9606
3676	ITGA4	9606
10800	CYSLTR1	9606
3818	KLKB1	9606
50672	EDNRB	10116
10392	NOD1	9606
5914	RARA	9606
5915	RARB	9606
112398	EGLN2	9606
112399	EGLN3	9606
23566	LPAR3	9606
9170	LPAR2	9606
24807	TACR1	10116
29473	AOC3	10116
8639	AOC3	9606
53637	S1PR5	9606
81681	LSS	10116
18387	OPRK1	10090
14527	GCGR	10090
2893	GRIA4	9606
2901	GRIK5	9606
50592	GRIA1	10116
2890	GRIA1	9606
2891	GRIA2	9606
29627	GRIA2	10116
29628	GRIA3	10116
29629	GRIA4	10116
29559	GRIK1	10116
64127	NOD2	9606
3620	IDO1	9606
6422	SFRP1	9606
25116	HSD11B1	10116
6347	CCL2	9606
207911	MCHR1	10090
50671	FASN	10116
25324	HTR4	10116
187	APLNR	9606
23984	PDE10A	10090
2152	F3	9606
5641	LGMN	9606
4353	MPO	9606
8850	KAT2B	9606
6403	SELP	9606
71934	CAR13	10090
19218	PTGER3	10090
1487	CTBP1	9606
775	CACNA1C	9606
165140	OXER1	9606
24174	ADRA2B	10116
80142	PTGES2	9606
16542	KDR	10090
18596	PDGFRB	10090
11330	CTRC	9606
18669	ABCB1B	10090
25271	RXRA	10116
12766	CXCR3	10090
257648	CACNA1B	10116
1786	DNMT1	9606
8648	NCOA1	9606
8202	NCOA3	9606
1636	ACE	9606
84634	KISS1R	9606
2925	GRPR	9606
4829	NMBR	9606
23678	SGK3	9606
2160	F11	9606
54106	TLR9	9606
5322	PLA2G5	9606
8399	PLA2G10	9606
7473	WNT3	9606
3939	LDHA	9606
5105	PCK1	9606
387	RHOA	9606
24296	CYP1A1	10116
20652	SOAT1	10090
554	AVPR2	9606
50507	NOX4	9606
6646	SOAT1	9606
52	ACP1	9606
4221	MEN1	9606
2356	FPGS	9606
57552	NCEH1	9606
24715	REN	10116
54263	KCNN3	10116
4012	LNPEP	9606
2357	FPR1	9606
728	C5AR1	9606
25111	CHRM4	10116
1326	MAP3K8	9606
2859	GPR35	9606
29230	SQLE	10116
2936	GSR	9606
9356	SLC22A6	9606
1361	CPB2	9606
10287	RGS19	9606
6000	RGS7	9606
6004	RGS16	9606
85397	RGS8	9606
1880	GPR183	9606
23173	METAP1	9606
11091	WDR5	9606
5879	RAC1	9606
972	CD74	9606
18168	NPY5R	10090
1555	CYP2B6	9606
5536	PPP5C	9606
10213	PSMD14	9606
338442	HCAR2	9606
5346	PLIN1	9606
10002	NR2E3	9606
29581	HTR2B	10116
29335	OPRK1	10116
6401	SELE	9606
6402	SELL	9606
64574	CHRNA10	10116
1800	DPEP1	9606
6754	SSTR4	9606
4836	NMT1	9606
24816	TBXA2R	10116
5745	PTH1R	9606
4923	NTSR1	9606
24925	ADRB1	10116
7086	TKT	9606
80168	MOGAT2	9606
79212	SLC6A1	10116
9934	P2RY14	9606
1459	CSNK2A2	9606
4363	ABCC1	9606
5621	PRNP	9606
3685	ITGAV	9606
6580	SLC22A1	9606
6582	SLC22A2	9606
933	CD22	9606
680	BRS3	9606
12209	BRS3	10090
151306	GPBAR1	9606
191	AHCY	9606
3355	HTR1F	9606
10599	SLCO1B1	9606
28234	SLCO1B3	9606
2739	GLO1	9606
1075	CTSC	9606
21390	TBXA2R	10090
9453	GGPS1	9606
1018	CDK3	9606
1021	CDK6	9606
3002	GZMB	9606
24808	TACR3	10116
81815	TPP2	10116
10411	RAPGEF3	9606
2346	FOLH1	9606
15519	HSP90AA1	10090
29256	OPRL1	10116
3725	JUN	9606
2161	F12	9606
25262	ITPR1	10116
19016	PPARG	10090
18391	SIGMAR1	10090
64529	CTSB	10116
23081	KDM4C	9606
4750	NEK1	9606
4921	DDR2	9606
7006	TEC	9606
91754	NEK9	9606
1646	AKR1C2	9606
1645	AKR1C1	9606
20848	STAT3	10090
1742	DLG4	9606
290	ANPEP	9606
170704	HRH4	10116
8843	HCAR3	9606
2944	GSTM1	9606
25747	PPARA	10116
2897	GRIK1	9606
9986	RCE1	9606
3172	HNF4A	9606
80351	TNKS2	9606
89780	WNT3A	9606
13649	EGFR	10090
747	DAGLA	9606
2034	EPAS1	9606
9451	EIF2AK3	9606
994	CDC25B	9606
5024	P2RX3	9606
5585	PKN1	9606
302813	GPR119	10116
13162	SLC6A3	10090
20538	SLC6A2	10090
5025	P2RX4	9606
16001	IGF1R	10090
27306	HPGDS	9606
2033	EP300	9606
7201	TRHR	9606
25083	ADRA2A	10116
13350	DGAT1	10090
10555	AGPAT2	9606
18753	PRKCD	10090
5787	PTPRB	9606
12768	CCR1	10090
156	ADRBK1	9606
5305	PIP4K2A	9606
24417	GRM4	10116
8754	ADAM9	9606
57301	CCR1	10116
7099	TLR4	9606
24448	HRH1	10116
5777	PTPN6	9606
17203	MC5R	10090
5337	PLD1	9606
5338	PLD2	9606
4507	MTAP	9606
3778	KCNMA1	9606
5111	PCNA	9606
25147	CYP19A1	10116
10682	EBP	9606
59341	TRPV4	9606
1977	EIF4E	9606
2358	FPR2	9606
22271	UPP1	10090
16491	KCNA3	10090
3795	KHK	9606
24681	PRKCG	10116
5147	PDE6D	9606
1854	DUT	9606
29316	ADORA2B	10116
60581	ACACA	10116
545	ATR	9606
272	AMPD3	9606
13489	DRD2	10090
24173	ADRA1B	10116
10498	CARM1	9606
5376	PMP22	9606
4247	MGAT2	9606
5030	P2RY4	9606
15561	HTR3A	10090
16191	IL5	10090
353250	NIACR1	10116
25075	HTR1B	10116
3486	IGFBP3	9606
56717	MTOR	10090
12774	CCR5	10090
2696	GIPR	9606
6095	RORA	9606
5499	PPP1CA	9606
25505	P2RX1	10116
84431	ASAH1	10116
9407	TMPRSS11D	9606
24247	CASR	10116
246787	SLC5A2	10090
85253	PLG	10116
19217	PTGER2	10090
171115	PDE5A	10116
24451	HMOX1	10116
10887	PROKR1	9606
2208	FCER2	9606
24362	FBP1	10116
8972	MGAM	9606
329	BIRC2	9606
84109	QRFPR	9606
53949	CHRM5	10116
81509	BDKRB1	10116
8438	RAD54L	9606
217	ALDH2	9606
13684	EIF4E	10090
12293	CACNA2D1	10090
20182	RXRB	10090
20183	RXRG	10090
5650	KLK7	9606
3958	LGALS3	9606
114548	NLRP3	9606
25149	ESR2	10116
15185	HDAC6	10090
23049	SMG1	9606
65156	DHODH	10116
51789	TNK2	10090
3614	IMPDH1	9606
84022	GHSR	10116
64421	DCLRE1C	9606
25007	TACR2	10116
2898	GRIK2	9606
25253	DPP4	10116
79071	ELOVL6	9606
233081	FFAR1	10090
2867	FFAR2	9606
338557	FFAR4	9606
25368	ADK	10116
4255	MGMT	9606
2741	GLRA1	9606
27102	EIF2AK1	9606
29527	PTGS2	10116
6336	SCN10A	9606
17385	MMP11	10090
11546	PARP2	10090
114027	DAO	10116
1610	DAO	9606
8737	RIPK1	9606
8658	TNKS	9606
25818	KLK5	9606
25340	NPY5R	10116
260319	BRS3	10116
1312	COMT	9606
11188	NISCH	9606
22068	TRPC6	10090
4891	SLC11A2	9606
25560	ABCC9	10116
6529	SLC6A1	9606
842	CASP9	9606
56718	MTOR	10116
7498	XDH	9606
15550	HTR1A	10090
11545	PARP1	10090
6713	SQLE	9606
599	BCL2L2	9606
7412	VCAM1	9606
111174	TAAR1	10090
113914	TAAR1	10116
227289	GPBAR1	10090
13838	EPHA4	10090
5608	MAP2K6	9606
814	CAMK4	9606
7222	TRPC3	9606
7225	TRPC6	9606
2556	GABRA3	9606
1573	CYP2J2	9606
24875	VIPR1	10116
24416	GRM3	10116
319757	SMO	10090
8911	CACNA1I	9606
7166	TPH1	9606
25432	DRD4	10116
1548	CYP2A6	9606
2885	GRB2	9606
3985	LIMK2	9606
497811	XDH	10116
29881	NPC1L1	9606
2916	GRM6	9606
2918	GRM8	9606
24411	GRIN2C	10116
50940	PDE11A	9606
6554	SLC10A1	9606
10014	HDAC5	9606
55244	SLC47A1	9606
25461	HRH2	10116
84867	PTPN5	9606
497009	NAAA	10116
13040	CTSS	10090
5138	PDE2A	9606
20779	SRC	10090
8811	GALR2	9606
5339	PLEC	9606
18024	NFE2L2	10090
993	CDC25A	9606
8622	PDE8B	9606
17202	MC4R	10090
15563	HTR5A	10090
80885	HCAR2	10090
17961	NAT2	10090
9	NAT1	9606
332	BIRC5	9606
116663	DUSP6	10116
5329	PLAUR	9606
56670	SUCNR1	9606
85309	FOLH1	10116
25245	BDKRB2	10116
56632	SPHK2	10090
3973	LHCGR	9606
14121	FBP1	10090
682930	CACNA1S	10116
24766	SCN2A	10116
2101	ESRRA	9606
2103	ESRRB	9606
298521	GRIK3	10116
54257	GRIK2	10116
24267	COMT	10116
23097	CDK19	9606
5786	PTPRA	9606
1357	CPA1	9606
59272	ACE2	9606
81721	CHRNA6	10116
49	ACR	9606
6002	RGS12	9606
56480	TBK1	10090
321019	GPR183	10090
5222	PGA5	9606
79885	HDAC11	9606
2517	FUCA1	9606
24176	ADRB2	10116
10196	PRMT3	9606
29553	KCNK3	10116
1633	DCK	9606
3251	HPRT1	9606
2073	ERCC5	9606
2646	GCKR	9606
367315	GPR35	10116
99296	HRH3	10090
2854	GPR32	9606
19013	PPARA	10090
2584	GALK1	9606
140795	P2RY14	10090
3383	ICAM1	9606
5788	PTPRC	9606
232333	SLC6A1	10090
5663	PSEN1	9606
290493	OXGR1	10116
2950	GSTP1	9606
25674	GLRA1	10116
1536	CYBB	9606
81632	ABAT	10116
14829	GRPR	10090
2028	ENPEP	9606
706	TSPO	9606
19216	PTGER1	10090
949	SCARB1	9606
12747	CLK1	10090
83903	GSG2	9606
12044	BCL2A1A	10090
597	BCL2A1	9606
25591	PARP1	10116
10494	STK25	9606
11213	IRAK3	9606
255239	ANKK1	9606
25778	DSTYK	9606
4216	MAP3K4	9606
5129	CDK18	9606
5563	PRKAA2	9606
91807	MYLK3	9606
10114	HIPK3	9606
11184	MAP4K1	9606
140901	STK35	9606
225689	MAPK15	9606
5063	PAK3	9606
5128	CDK17	9606
5218	CDK14	9606
7016	TESK1	9606
7786	MAP3K12	9606
84254	CAMKK1	9606
8491	MAP4K3	9606
8999	CDKL2	9606
9175	MAP3K13	9606
25272	MAPK10	10116
9734	HDAC9	9606
10911	UTS2	9606
10657	KHDRBS1	9606
64106	NPFFR1	9606
10886	NPFFR2	9606
5422	POLA1	9606
51765	STK26	9606
22858	ICK	9606
340156	MYLK4	9606
5260	PHKG1	9606
6011	GRK1	9606
81788	NUAK2	9606
3164	NR4A1	9606
2191	FAP	9606
5792	PTPRF	9606
25321	GHRHR	10116
4324	MMP15	9606
4325	MMP16	9606
306255	NISCH	10116
5034	P4HB	9606
3123	HLA-DRB1	9606
24950	SRD5A1	10116
1902	LPAR1	9606
5837	PYGM	9606
10060	ABCC9	9606
4792	NFKBIA	9606
10131	TRAP1	9606
162466	PHOSPHO1	9606
231103	GCKR	10090
7299	TYR	9606
81752	PTGER2	10116
366274	NTSR1	10116
21898	TLR4	10090
3782	KCNN3	9606
338	APOB	9606
25697	CTSL	10116
3777	KCNK3	9606
5145	PDE6A	9606
1524	CX3CR1	9606
7458	EIF4H	9606
652	BMP4	9606
658	BMPR1B	9606
94	ACVRL1	9606
659	BMPR2	9606
7184	HSP90B1	9606
57007	ACKR3	9606
13178	DCK	10090
6476	SI	9606
25559	ABCC8	10116
5609	MAP2K7	9606
56749	DHODH	10090
15484	HSD11B2	10090
51056	LAP3	9606
171373	SLC12A5	10116
16518	KCNJ2	10090
102414	CLK3	10090
18216	NTSR1	10090
2587	GALR1	9606
83805	SRC	10116
262	AMD1	9606
5225	PGC	9606
9020	MAP3K14	9606
19122	PRNP	10090
1512	CTSH	9606
6794	STK11	9606
81672	GRM7	10116
51311	TLR8	9606
81639	ALOX15	10116
5598	MAPK7	9606
243764	CHRM2	10090
12669	CHRM1	10090
24385	GCK	10116
81640	AMD1	10116
15930	IDO1	10090
58813	NT5E	10116
6275	S100A4	9606
7084	TK2	9606
7083	TK1	9606
5498	PPOX	9606
51564	HDAC7	9606
24626	PDE4B	10116
5606	MAP2K3	9606
6416	MAP2K4	9606
85443	DCLK3	9606
93	ACVR2B	9606
8396	PIP4K2B	9606
133	ADM	9606
5137	PDE1C	9606
2264	FGFR4	9606
57787	MARK4	9606
6566	SLC16A1	9606
164656	TMPRSS6	9606
23620	NTSR2	9606
1499	CTNNB1	9606
5624	PROC	9606
9215	LARGE	9606
6527	SLC5A4	9606
1558	CYP2C8	9606
5696	PSMB8	9606
17201	MC3R	10090
2167	FABP4	9606
84444	DOT1L	9606
55781	RIOK2	9606
6733	SRPK2	9606
83732	RIOK1	9606
26524	LATS2	9606
8394	PIP5K1A	9606
8780	RIOK3	9606
2289	FKBP5	9606
218	ALDH3A1	9606
8565	YARS	9606
433759	HDAC1	10090
25323	HTR1D	10116
5152	PDE9A	9606
64636	NTSR2	10116
6505	SLC1A1	9606
6507	SLC1A3	9606
6506	SLC1A2	9606
330	BIRC3	9606
55790	CSGALNACT1	9606
177	AGER	9606
19215	PTGDS	10090
8408	ULK1	9606
29943	PADI1	9606
51702	PADI3	9606
23569	PADI4	9606
29175	CTSK	10116
3784	KCNQ1	9606
348980	HCN1	9606
5023	P2RX1	9606
64677	SRD5A2	10116
8314	BAP1	9606
8722	CTSF	9606
10987	COPS5	9606
24159	ACLY	10116
16993	LTA4H	10090
14815	NR3C1	10090
221120	ALKBH3	9606
59035	CARM1	10090
25645	ADRB3	10116
64354	HTR6	10116
309629	PFDN6	10116
84385	NR1I2	10116
7364	UGT2B7	9606
20181	RXRA	10090
84475	CXCR3	10116
6329	SCN4A	9606
2170	FABP3	9606
2840	GPR17	9606
25689	HTR5A	10116
9254	CACNA2D2	9606
20264	SCN10A	10090
60422	SLC18A3	10116
6272	SORT1	9606
116085	SLC22A12	9606
22337	VDR	10090
111	ADCY5	9606
6096	RORB	9606
1973	EIF4A1	9606
29571	SCN10A	10116
19220	PTGFR	10090
23410	SIRT3	9606
23492	CBX7	9606
1591	CYP24A1	9606
11240	PADI2	9606
225192	HRH4	10090
18436	P2RX1	10090
12362	CASP1	10090
3949	LDLR	9606
24873	VDR	10116
190	NR0B1	9606
3674	ITGA2B	9606
29462	AVPR1B	10116
8720	MBTPS1	9606
995	CDC25C	9606
6352	CCL5	9606
5652	PRSS8	9606
13617	EDNRA	10090
3945	LDHB	9606
25508	PAM	10116
290029	PNP	10116
14254	FLT1	10090
5888	RAD51	9606
24412	GRIN2D	10116
354	KLK3	9606
21337	TACR2	10090
20607	SSTR3	10090
22234	UGCG	10090
84497	DGAT1	10116
17136	MAG	10090
